# Supplementary material for: Hisonotus acuen, a new and phenotypically variable cascudinho (Siluriformes, Loricariidae, Hypoptopomatinae) from the upper rio Xingu basin, Brazil
Source: Zookeys. 2014 Sep 25;(442):105–25. doi: 10.3897/zookeys.442.7870 (PMC4205499; doi:10.3897/zookeys.442.7870)
Supplement: XML Treatment for Hisonotus acuen [file zookeys.442.7870-treatment1.xml]

<!DOCTYPE tp:taxon-treatment
  PUBLIC "-//TaxonX//DTD Taxonomic Treatment Publishing DTD v0 20100105//EN" "tax-treatment-NSO.dtd">
<tp:taxon-treatment xmlns:tp="http://www.plazi.org/taxpub"><tp:treatment-meta><kwd-group><label>Taxon classification</label><kwd><named-content content-type="kingdom">Animalia</named-content></kwd><kwd><named-content content-type="order">Siluriformes</named-content></kwd><kwd><named-content content-type="family">Loricariidae</named-content></kwd></kwd-group><mixed-citation publication-type="journal"><person-group><name><surname>Silva</surname><given-names>Gabriel S. C.</given-names></name><name><surname>Roxo</surname><given-names>Fábio F.</given-names></name><name><surname>Oliveira</surname><given-names>Claudio</given-names></name></person-group><article-title><italic><tp:taxon-name><tp:taxon-name-part taxon-name-part-type="genus">Hisonotus</tp:taxon-name-part> <tp:taxon-name-part taxon-name-part-type="species">acuen</tp:taxon-name-part></tp:taxon-name></italic>, a new and phenotypically variable cascudinho (<tp:taxon-name><tp:taxon-name-part taxon-name-part-type="order">Siluriformes</tp:taxon-name-part></tp:taxon-name>, <tp:taxon-name><tp:taxon-name-part taxon-name-part-type="family">Loricariidae</tp:taxon-name-part></tp:taxon-name>, <tp:taxon-name><tp:taxon-name-part taxon-name-part-type="subfamily">Hypoptopomatinae</tp:taxon-name-part></tp:taxon-name>) from the upper rio Xingu basin, Brazil</article-title><source>Zookeys</source><day>25</day><month>9</month><year>2014</year><volume>2014</volume><issue>442</issue><fpage>105</fpage><lpage>125</lpage><pub-id pub-id-type="doi">10.3897/zookeys.442.7870</pub-id></mixed-citation></tp:treatment-meta><tp:nomenclature><tp:taxon-name>
                        <tp:taxon-name-part taxon-name-part-type="genus">Hisonotus</tp:taxon-name-part>
                        <tp:taxon-name-part taxon-name-part-type="species">acuen</tp:taxon-name-part>
                        <object-id xmlns:xlink="http://www.w3.org/1999/xlink" content-type="zoobank" xlink:type="simple">http://zoobank.org/12454B4D-E9CA-4A89-A307-B77A703308C9</object-id>
                    </tp:taxon-name><tp:taxon-status xmlns:xlink="http://www.w3.org/1999/xlink" xlink:type="simple">sp. n.</tp:taxon-status><xref ref-type="fig" rid="F1">Figs 1</xref><xref ref-type="fig" rid="F5">, 5</xref><xref ref-type="fig" rid="F6">, 6</xref><xref ref-type="table" rid="T1">; Table 1</xref></tp:nomenclature><tp:treatment-sec sec-type="Holotype"><title>Holotype.</title><p>MZUSP 115350, female, 25.9 mm SL, Brazil, Mato Grosso State, municipality of Querência, affluent of rio Toguro, rio Xingu basin, <named-content xmlns:xlink="http://www.w3.org/1999/xlink" content-type="dwc:verbatimCoordinates" xlink:type="simple">13°00'26"S, 52°11'27"W</named-content>, 01 Aug 2012, coll. C. Oliveira, M. Taylor, G.J.C. Silva &amp; J.M. Henriques.</p><fig id="F1" position="float" orientation="portrait"><label>Figure 1.</label><caption><p><italic><tp:taxon-name><tp:taxon-name-part taxon-name-part-type="genus">Hisonotus</tp:taxon-name-part> <tp:taxon-name-part taxon-name-part-type="species">acuen</tp:taxon-name-part></tp:taxon-name></italic>, MZUSP 115350, female, 25.9 mm SL, holotype, from Mato Grosso State, municipality of Querência, affluent of rio Toguro, rio Xingu basin, <named-content xmlns:xlink="http://www.w3.org/1999/xlink" content-type="dwc:verbatimCoordinates" xlink:type="simple">13°00'26"S, 52°11'27"W</named-content>.</p></caption><graphic xmlns:xlink="http://www.w3.org/1999/xlink" xlink:href="zookeys-442-105-g001.jpg" position="float" orientation="portrait" xlink:type="simple" id="oo_32144.jpg"/></fig></tp:treatment-sec><tp:treatment-sec sec-type="Paratypes"><title>Paratypes.</title><p>All from Brazil, Mato Grosso State, rio Xingu basin. LBP 15755, 16, 19.5-26.0 mm SL, municipality of Ribeirão Cascalheira, affluent of rio Suiá-Missu, <named-content xmlns:xlink="http://www.w3.org/1999/xlink" content-type="dwc:verbatimCoordinates" xlink:type="simple">12°55'36"S, 51°53'27"W</named-content>, 30 July 2012, coll. Oliveira C, Taylor M, Silva GJC, Henriques JM. LBP 16274, 27, 20.2–29.1 mm SL, 2 c&amp;s 23.6−24.2 mm SL, municipality of Gaúcha do Norte, affluent of rio Culuene, <named-content xmlns:xlink="http://www.w3.org/1999/xlink" content-type="dwc:verbatimCoordinates" xlink:type="simple">13°27'26"S, 53°09'36"W</named-content>, 03 Aug 2012, coll. Oliveira C, Taylor M, Silva GJC, Henriques JM. LBP 16275, 29, 16.7-25.2 mm SL, 2 c&amp;s 19.3−20.8 mm SL, municipality of Querência, affluent of rio Feio, <named-content xmlns:xlink="http://www.w3.org/1999/xlink" content-type="dwc:verbatimCoordinates" xlink:type="simple">12°33'20"S, 52°16'16"W</named-content>, 31 Sep 2012, coll. Oliveira C, Taylor M, Silva GJC, Henriques JM. LBP 16276, 9, 20.7-27.9 mm SL, 2 c&amp;s 21.2−21.4 mm SL, munici<!--PageBreak--><!--PageBreak--><!--PageBreak-->pality of Ribeirão Cascalheira, affluent of rio Suiá-Missu, <named-content xmlns:xlink="http://www.w3.org/1999/xlink" content-type="dwc:verbatimCoordinates" xlink:type="simple">12°53'04"S, 52°02'00"W</named-content>, 30 Sep 2012, coll. Oliveira C, Taylor M, Silva GJC, Henriques JM. LBP 16277, 10, 18.9–23.3 mm SL, municipality of Querência, affluent of rio Feio, <named-content xmlns:xlink="http://www.w3.org/1999/xlink" content-type="dwc:verbatimCoordinates" xlink:type="simple">12°31'55"S, 52°20'29"W</named-content>, 31 Sep 2012, coll. Oliveira C, Taylor M, Silva GJC, Henriques JM. LBP 16278, 12, 18.8–25.1 mm SL, 2 c&amp;s 26.8−27.1 mm SL, municipality of Primavera do Leste, córrego Xavante, <named-content xmlns:xlink="http://www.w3.org/1999/xlink" content-type="dwc:verbatimCoordinates" xlink:type="simple">14°38'24"S, 53°55'38"W</named-content>, 05 Aug 2012, coll. Oliveira C, Taylor M, Silva GJC, Henriques JM. LBP 16279, 10, 20.8-26.7 mm SL, municipality of Gaúcha do Norte, affluent of rio Culuene, <named-content xmlns:xlink="http://www.w3.org/1999/xlink" content-type="dwc:verbatimCoordinates" xlink:type="simple">13°26'32"S, 53°08'45"W</named-content>, 03 Aug 2012, coll. Oliveira C, Taylor M, Silva GJC, Henriques JM. LBP 16280, 11, 17.4–24.9 mm SL, municipality of Canarana, affluent of rio Culuene, <named-content xmlns:xlink="http://www.w3.org/1999/xlink" content-type="dwc:verbatimCoordinates" xlink:type="simple">13°25'30"S, 52°16'47"W</named-content>, 01 Aug 2012, coll. Oliveira C, Taylor M, Silva GJC, Henriques JM. LBP 16281, 4, 17.5–24.6 mm SL, same collection information as holotype. LBP 16282, 5, 17.5-23.9 mm SL, municipality of Canarana, rio Coronel Vanick, <named-content xmlns:xlink="http://www.w3.org/1999/xlink" content-type="dwc:verbatimCoordinates" xlink:type="simple">13°31'34"S, 52°43'52"W</named-content>, 02 Aug 2012, coll. Oliveira C, Taylor M, Silva GJC, Henriques JM. LBP 16283, 2, 21.3-24.2 mm SL, municipality of Canarana, affluent of rio Toguro, <named-content xmlns:xlink="http://www.w3.org/1999/xlink" content-type="dwc:verbatimCoordinates" xlink:type="simple">13°16'52"S, 52°14'42"W</named-content>, 01 Aug 2012, coll. Oliveira C, Taylor M, Silva GJC, Henriques JM. LBP 16284, 3, 20.2–24.3 mm SL, collected with holotype. LBP 18845, 1, 23.7 mm SL, municipality of Gaúcha do Norte, affluent of rio Culuene, <named-content xmlns:xlink="http://www.w3.org/1999/xlink" content-type="dwc:verbatimCoordinates" xlink:type="simple">13°30'57"S, 53°06'39"W</named-content>, 03 Aug <!--PageBreak-->2012, coll. Oliveira C, Taylor M, Silva GJC, Henriques JM. NUP 16444, 5, 22.2–27.1 mm SL, municipality of Gaúcha do Norte, affluent of rio Culuene, <named-content xmlns:xlink="http://www.w3.org/1999/xlink" content-type="dwc:verbatimCoordinates" xlink:type="simple">13°27'26"S, 53°09'36"W</named-content>, 03 Aug 2012, coll. Oliveira C, Taylor M, Silva GJC, Henriques JM.</p></tp:treatment-sec><tp:treatment-sec sec-type="Diagnosis"><title>Diagnosis.</title><!--PageBreak--><p><italic><tp:taxon-name><tp:taxon-name-part taxon-name-part-type="genus">Hisonotus</tp:taxon-name-part> <tp:taxon-name-part taxon-name-part-type="species">acuen</tp:taxon-name-part></tp:taxon-name></italic> differs from all congeners except <italic><tp:taxon-name><tp:taxon-name-part taxon-name-part-type="genus">Hisonotus</tp:taxon-name-part> <tp:taxon-name-part taxon-name-part-type="species">bockmanni</tp:taxon-name-part></tp:taxon-name></italic>, <italic><tp:taxon-name><tp:taxon-name-part taxon-name-part-type="genus">Hisonotus</tp:taxon-name-part> <tp:taxon-name-part taxon-name-part-type="species">chromodontus</tp:taxon-name-part></tp:taxon-name></italic>, <italic><tp:taxon-name><tp:taxon-name-part taxon-name-part-type="genus">Hisonotus</tp:taxon-name-part> <tp:taxon-name-part taxon-name-part-type="species">insperatus</tp:taxon-name-part></tp:taxon-name></italic>, <italic><tp:taxon-name><tp:taxon-name-part taxon-name-part-type="genus">Hisonotus</tp:taxon-name-part> <tp:taxon-name-part taxon-name-part-type="species">luteofrenatus</tp:taxon-name-part></tp:taxon-name></italic>, <italic><tp:taxon-name><tp:taxon-name-part taxon-name-part-type="genus">Hisonotus</tp:taxon-name-part> <tp:taxon-name-part taxon-name-part-type="species">oliveirai</tp:taxon-name-part></tp:taxon-name></italic> and <italic><tp:taxon-name><tp:taxon-name-part taxon-name-part-type="genus">Hisonotus</tp:taxon-name-part> <tp:taxon-name-part taxon-name-part-type="species">paresi</tp:taxon-name-part></tp:taxon-name></italic> by having a functional V-shaped spinelet, Fig. <xref ref-type="fig" rid="F2">2a–f</xref> (<italic>vs.</italic> non-functional spinelet, a square ossification, or spinelet absent, Fig. <xref ref-type="fig" rid="F2">2g–h</xref>). It differs from <italic><tp:taxon-name><tp:taxon-name-part taxon-name-part-type="genus">Hisonotus</tp:taxon-name-part> <tp:taxon-name-part taxon-name-part-type="species">insperatus</tp:taxon-name-part></tp:taxon-name></italic>, <italic><tp:taxon-name><tp:taxon-name-part taxon-name-part-type="genus">Hisonotus</tp:taxon-name-part> <tp:taxon-name-part taxon-name-part-type="species">paresi</tp:taxon-name-part></tp:taxon-name></italic>, <italic><tp:taxon-name><tp:taxon-name-part taxon-name-part-type="genus">Hisonotus</tp:taxon-name-part> <tp:taxon-name-part taxon-name-part-type="species">luteofrenatus</tp:taxon-name-part></tp:taxon-name></italic>, and <italic><tp:taxon-name><tp:taxon-name-part taxon-name-part-type="genus">Hisonotus</tp:taxon-name-part> <tp:taxon-name-part taxon-name-part-type="species">oliveirai</tp:taxon-name-part></tp:taxon-name></italic> by having odontodes not forming longitudinally aligned rows on head and trunk (<italic>vs.</italic> odontodes forming longitudinally aligned rows on head and trunk). <italic><tp:taxon-name><tp:taxon-name-part taxon-name-part-type="genus">Hisonotus</tp:taxon-name-part> <tp:taxon-name-part taxon-name-part-type="species">acuen</tp:taxon-name-part></tp:taxon-name></italic> differs from <italic><tp:taxon-name><tp:taxon-name-part taxon-name-part-type="genus">Hisonotus</tp:taxon-name-part> <tp:taxon-name-part taxon-name-part-type="species">insperatus</tp:taxon-name-part></tp:taxon-name></italic> and <italic><tp:taxon-name><tp:taxon-name-part taxon-name-part-type="genus">Hisonotus</tp:taxon-name-part> <tp:taxon-name-part taxon-name-part-type="species">luteofrenatus</tp:taxon-name-part></tp:taxon-name></italic> by the lower counts of the lateral series of abdominal figs (4−5 <italic>vs.</italic> 6−8 and 7−8, respectively) and from <italic><tp:taxon-name><tp:taxon-name-part taxon-name-part-type="genus">Hisonotus</tp:taxon-name-part> <tp:taxon-name-part taxon-name-part-type="species">insperatus</tp:taxon-name-part></tp:taxon-name></italic> by the lower counts of the lateral median figs (22−24 <italic>vs.</italic> 25−26). The new species can be distinguished from <italic><tp:taxon-name><tp:taxon-name-part taxon-name-part-type="genus">Hisonotus</tp:taxon-name-part> <tp:taxon-name-part taxon-name-part-type="species">luteofrenatus</tp:taxon-name-part></tp:taxon-name></italic>, <italic><tp:taxon-name><tp:taxon-name-part taxon-name-part-type="genus">Hisonotus</tp:taxon-name-part> <tp:taxon-name-part taxon-name-part-type="species">oliveirai</tp:taxon-name-part></tp:taxon-name></italic> and <italic><tp:taxon-name><tp:taxon-name-part taxon-name-part-type="genus">Hisonotus</tp:taxon-name-part> <tp:taxon-name-part taxon-name-part-type="species">paresi</tp:taxon-name-part></tp:taxon-name></italic> by the presence of a single rostral fig at tip of snout (<italic>vs.</italic> presence of a pair of rostral figs at tip of snout); from <italic><tp:taxon-name><tp:taxon-name-part taxon-name-part-type="genus">Hisonotus</tp:taxon-name-part> <tp:taxon-name-part taxon-name-part-type="species">bockmanni</tp:taxon-name-part></tp:taxon-name></italic> by the absence of unpaired figlets at typical adipose fin position (<italic>vs.</italic> presence of the unpaired figlets); from <italic><tp:taxon-name><tp:taxon-name-part taxon-name-part-type="genus">Hisonotus</tp:taxon-name-part> <tp:taxon-name-part taxon-name-part-type="species">chromodontus</tp:taxon-name-part></tp:taxon-name></italic> by having yellowish-tipped teeth, Fig. <xref ref-type="fig" rid="F3">3a</xref> (<italic>vs.</italic> reddish-brown teeth, Fig. <xref ref-type="fig" rid="F3">3b</xref>), by having the caudal-fin color pattern mostly hyaline, except for dark blotch on origin of rays, and dark brown chromatophores largely concentrated on rays near lower caudal spine, Fig. <xref ref-type="fig" rid="F3">3c</xref> (<italic>vs.</italic> caudal-fin mostly dark brown with chromatophores largely concentrated on rays and membranes, and with two hyaline spots on middle of the fin, Fig. <xref ref-type="fig" rid="F3">3d</xref>); from <italic><tp:taxon-name><tp:taxon-name-part taxon-name-part-type="genus">Hisonotus</tp:taxon-name-part> <tp:taxon-name-part taxon-name-part-type="species">paresi</tp:taxon-name-part></tp:taxon-name></italic> by the absence of conspicuous dark dorsal saddle and longitudinal stripe on the body (<italic>vs.</italic> inconspicuous dark saddles and stripe of the body) and from <italic><tp:taxon-name><tp:taxon-name-part taxon-name-part-type="genus">Hisonotus</tp:taxon-name-part> <tp:taxon-name-part taxon-name-part-type="species">insperatus</tp:taxon-name-part></tp:taxon-name></italic> by the higher number of premaxillary (14−27 <italic>vs.</italic> 6−12) and dentary teeth (12−23 <italic>vs.</italic> 5−11).</p><fig id="F2" position="float" orientation="portrait"><label>Figure 2.</label><caption><p>Spinelet variation among <italic><tp:taxon-name><tp:taxon-name-part taxon-name-part-type="genus">Hisonotus</tp:taxon-name-part></tp:taxon-name></italic> species. Figure a-f showing the extension of the bone forming a lock mechanism. In figure <bold>g–h</bold>, the bones lack the lock mechanism: <bold>a</bold> <italic><tp:taxon-name><tp:taxon-name-part taxon-name-part-type="genus">Hisonotus</tp:taxon-name-part> <tp:taxon-name-part taxon-name-part-type="species">acuen</tp:taxon-name-part></tp:taxon-name></italic>, LBP 16276, 21.4 mm SL <bold>b</bold> <italic><tp:taxon-name><tp:taxon-name-part taxon-name-part-type="genus">Hisonotus</tp:taxon-name-part> <tp:taxon-name-part taxon-name-part-type="species">acuen</tp:taxon-name-part></tp:taxon-name></italic>, LBP 16274, 21.1 mm SL <bold>c</bold> <italic><tp:taxon-name><tp:taxon-name-part taxon-name-part-type="genus">Hisonotus</tp:taxon-name-part> <tp:taxon-name-part taxon-name-part-type="species">oliveirai</tp:taxon-name-part></tp:taxon-name></italic> LBP 13332, 23.7 mm SL <bold>d</bold> <italic><tp:taxon-name><tp:taxon-name-part taxon-name-part-type="genus">Hisonotus</tp:taxon-name-part> <tp:taxon-name-part taxon-name-part-type="species">chromodontus</tp:taxon-name-part></tp:taxon-name></italic>, LBP 7964, 28.3 mm SL <bold>e</bold> <italic><tp:taxon-name><tp:taxon-name-part taxon-name-part-type="genus">Hisonotus</tp:taxon-name-part> <tp:taxon-name-part taxon-name-part-type="species">piracanjuba</tp:taxon-name-part></tp:taxon-name></italic>, LBP 17256, 27.1 mm SL <bold>f</bold> <italic><tp:taxon-name><tp:taxon-name-part taxon-name-part-type="genus">Hisonotus</tp:taxon-name-part> <tp:taxon-name-part taxon-name-part-type="species">paresis</tp:taxon-name-part></tp:taxon-name></italic>, NUP 10928, 23.6 mm SL <bold>g</bold> <tp:taxon-name><tp:taxon-name-part taxon-name-part-type="genus">Hisonotus</tp:taxon-name-part> <tp:taxon-name-part taxon-name-part-type="uncertainty-rank">cf.</tp:taxon-name-part> <tp:taxon-name-part taxon-name-part-type="species">notatus</tp:taxon-name-part></tp:taxon-name>, LBP 3472, 25.8 mm SL <bold>h</bold> <italic><tp:taxon-name><tp:taxon-name-part taxon-name-part-type="genus">Hisonotus</tp:taxon-name-part> <tp:taxon-name-part taxon-name-part-type="species">depressicauda</tp:taxon-name-part></tp:taxon-name></italic>, LBP 17474, 28.1 mm SL. Scale bar = 0.5 mm.</p></caption><graphic xmlns:xlink="http://www.w3.org/1999/xlink" xlink:href="zookeys-442-105-g002.jpg" position="float" orientation="portrait" xlink:type="simple" id="oo_32145.jpg"/></fig><fig id="F3" position="float" orientation="portrait"><label>Figure 3.</label><caption><p><bold>a</bold> <italic><tp:taxon-name><tp:taxon-name-part taxon-name-part-type="genus">Hisonotus</tp:taxon-name-part> <tp:taxon-name-part taxon-name-part-type="species">acuen</tp:taxon-name-part></tp:taxon-name></italic>, holotype, MZUSP 115350, 25.9 mm SL, showing the yellowish-tipped teeth <bold>b</bold> <italic><tp:taxon-name><tp:taxon-name-part taxon-name-part-type="genus">Hisonotus</tp:taxon-name-part> <tp:taxon-name-part taxon-name-part-type="species">chromodontus</tp:taxon-name-part></tp:taxon-name></italic>, NUP 10924, 29.7 mm SL, showing the reddish-brown teeth <bold>c</bold> <italic><tp:taxon-name><tp:taxon-name-part taxon-name-part-type="genus">Hisonotus</tp:taxon-name-part> <tp:taxon-name-part taxon-name-part-type="species">acuen</tp:taxon-name-part></tp:taxon-name></italic>, holotype, MZUSP 115350, 25.9 mm SL, showing the caudal-fin color pattern mostly hyaline, except for dark blotch on origin of rays, and dark brown chromatophores largely concentrated on rays near lower caudal spine <bold>d</bold> <italic><tp:taxon-name><tp:taxon-name-part taxon-name-part-type="genus">Hisonotus</tp:taxon-name-part> <tp:taxon-name-part taxon-name-part-type="species">chromodontus</tp:taxon-name-part></tp:taxon-name></italic>, LBP7964, 27.3 mm SL, showing caudal-fin dark brown with chromatophores largely concentrated on rays and membranes, and with two hyaline spots on middle of the fin.</p></caption><graphic xmlns:xlink="http://www.w3.org/1999/xlink" xlink:href="zookeys-442-105-g003.jpg" position="float" orientation="portrait" xlink:type="simple" id="oo_32146.jpg"/></fig></tp:treatment-sec><tp:treatment-sec sec-type="Description"><title>Description.</title><p>Morphometric and meristic data presented in Table <xref ref-type="table" rid="T1">1</xref>. Maximum body length 29.0 mm SL. Dorsal profile of head in lateral view convex to straight from upper part of rostrum to posterior margin of nares, slightly curved from eyes to posterior margin of parieto supraoccipital, almost straight to dorsal-fin origin. Dorsal profile of trunk almost straight, descending from base of dorsal-fin origin to caudal peduncle. Ventral profile slightly concave from snout tip to anal-fin origin, slightly convex to caudal peduncle. Greatest body depth at dorsal-fin origin (13.5−22.8% SL). Greatest body width at cleithral region, gradually decreasing towards snout and caudal <!--PageBreak-->fin. Cross-section of caudal peduncle almost ellipsoid; rounded laterally and almost flat dorsally and ventrally.</p><p>Head rounded in dorsal view. Snout slightly pointed, its tip rounded, elongated (34.2−57.2% HL) and depressed in front of each nostril on dorsal surface. Dorsal and ventral series of odontodes completely covering anterior margin of snout; odontodes of snout similar in size to remaining ones found on head. Snout tip lacking band devoid of odontodes. Odontodes on head and trunk well defined and not forming longitudinal rows. Usually no tufts or crests of odontodes on head, in some juvenile specimens, a tiny tuft of odontodes at posterior tip of supraoccipital. Eyes small (11.2−16.2% HL), dorsolaterally positioned. Lips roundish and papillose; papillae uniformly distributed on base of dentary and premaxilla and slightly decreasing in size distally. Lower lip larger than upper lip; its border fringed. Maxillary barbel present. Teeth slender and bicuspid; mesial cusp larger than lateral cusp. Premaxillary teeth 14−27. Dentary teeth 12−23.</p><p>Dorsal-fin ii,7; dorsal-fin spinelet short and V-shaped; dorsal-fin lock functional; its origin slightly posterior to pelvic-fin origin. Tip of adpressed dorsal-fin rays slightly surpassing end of anal-fin base. Pectoral-fin i,6; tip of longest pectoral-fin ray almost reaching half of pelvic-fin length, when depressed. Pectoral axillary slit present be<!--PageBreak-->tween pectoral-fin insertion and lateral process of cleithrum. Pectoral spine supporting odontodes anteroventrally. Pelvic-fin i,5; its tip not exceeding anal-fin origin when depressed in both sex. Pelvic-fin unbranched ray with dermal flap along its dorsal surface in males. Anal fin i,5; its tip reaching 7th and 8th fig from its origin. Caudal-fin i,14,i; distal margin forked. Adipose-fin absent. Total vertebrae 27.</p><p>Body covered with bony figs except on ventral part of head, around pectoral and pelvic-fin origin and on dorsal-fin base. Cleithrum and coracoid totally exposed. Arrector fossae partially enclosed by ventral lamina of coracoids. Abdomen entirely covered by figs in adults (about 23.0 mm SL); lateral fig series with elongate and large figs, formed by two lateral fig series, similar in size; median figs formed by four to five irregular fig series reaching anal shield (Fig. <xref ref-type="fig" rid="F4">4a</xref>). Lateral side of body entirely covered by figs; mid-dorsal figs poorly developed, reaching middle of dorsal-fin base; median figs not interrupted in median portion of body, but with 2 or 3 figs not perforated before end of series; mid-ventral figs exceed end of anal-fin base.</p><fig id="F4" position="float" orientation="portrait"><label>Figure 4.</label><caption><p><italic><tp:taxon-name><tp:taxon-name-part taxon-name-part-type="genus">Hisonotus</tp:taxon-name-part> <tp:taxon-name-part taxon-name-part-type="species">acuen</tp:taxon-name-part></tp:taxon-name></italic>, paratype, LBP 16278, 27.1 mm SL <bold>a</bold> Ventral view of abdominal figs <bold>b</bold> Cranial bones and dermal figs of the head in dorsal view. Scale bars: 1 mm.</p></caption><graphic xmlns:xlink="http://www.w3.org/1999/xlink" xlink:href="zookeys-442-105-g004.jpg" position="float" orientation="portrait" xlink:type="simple" id="oo_32147.jpg"/></fig><p>Parts of head osteology presented in Fig. <xref ref-type="fig" rid="F4">4b</xref>. Tip of snout formed by a single almost square rostral fig (r). Nasal (n) almost rectangular, forming anterior medial nostril margin in contact posteriorly with frontals (f), and anterior and lateral margins contacting pre-nasals (pn). Lateral surface of head formed by three posterior rostrum figs (pr1-pr3) similar in size. Complete infraorbital fig series, present just below posterior rostrum series, composed of five figs (io1-io5), fourth infraorbital expanded ventrally, all associated with latero-sensory canal system; first infraorbital (io1) largest and fifth smallest (io5). Preopercle (pop) present just under fifth infraorbital (io5); an elongated bone, covered by latero-sensory canal. Subocular cheek figs (cp1-cp2) present above preopercle fig (pop). Top of head composed of compound pterotic-supracleithrum (cpt), supraoccipital (soc), prefrontal (pf), frontal (f), and sphenotic (sp); cpt covered with fenestrae randomly distributed and with different sizes and shapes.</p></tp:treatment-sec><tp:treatment-sec sec-type="Color in alcohol"><title>Color in alcohol.</title><p>Large inconspicuous brown lateral stripe extending from tip of snout through inferior orbit to end of caudal peduncle Fig. <xref ref-type="fig" rid="F5">5a, e</xref> (very weak in some specimens, such as holotype Fig. <xref ref-type="fig" rid="F5">5c</xref>). Body ground color brown on dorsum, yellowish on ven<!--PageBreak--><!--PageBreak-->tral region under lateral stripe. Some specimens with dark saddle on mid-ventral to ventral portion of body (Fig. <xref ref-type="fig" rid="F5">5b</xref>). Dorsal, pectoral, pelvic and anal fins with brown dots on rays, varying in concentration of chromatophores from one individual to another; inter-radial membranes hyaline. Caudal fin hyaline, except for dark blotch on origin of rays, and dark brown chromatophores largely concentrated on rays near lower caudal spine (Fig. <xref ref-type="fig" rid="F5">5d</xref>). In some specimens, chromatophores forming two dark bands on middle of rays (Fig. <xref ref-type="fig" rid="F5">5b, e</xref>).</p><fig id="F5" position="float" orientation="portrait"><label>Figure 5.</label><caption><p>Variation in external morphology and coloration of <italic><tp:taxon-name><tp:taxon-name-part taxon-name-part-type="genus">Hisonotus</tp:taxon-name-part> <tp:taxon-name-part taxon-name-part-type="species">acuen</tp:taxon-name-part></tp:taxon-name></italic>: <bold>a, b</bold> LBP 16279, 26.86 mm SL, affluent of rio Culuene, municipality of Gaúcha do Norte <bold>c, d</bold> MZUSP 115350, 25.9 mm SL, holotype, affluent of rio Toguro, municipality of Querência <bold>e</bold> (f) LBP16275, 21.67 mm SL, affluent of rio Feio, municipality of Querência.</p></caption><graphic xmlns:xlink="http://www.w3.org/1999/xlink" xlink:href="zookeys-442-105-g005.jpg" position="float" orientation="portrait" xlink:type="simple" id="oo_32148.jpg"/></fig></tp:treatment-sec><tp:treatment-sec sec-type="Color in life"><title>Color in life.</title><p>Similar to pattern described for alcohol individuals, but with ground color light brown (Fig. <xref ref-type="fig" rid="F6">6</xref>).</p><fig id="F6" position="float" orientation="portrait"><label>Figure 6.</label><caption><p><italic><tp:taxon-name><tp:taxon-name-part taxon-name-part-type="genus">Hisonotus</tp:taxon-name-part> <tp:taxon-name-part taxon-name-part-type="species">acuen</tp:taxon-name-part></tp:taxon-name></italic>, LBP 16284, live specimen, from affluent of rio Toguro, Querência, Mato Grosso State, Brazil. Photo: M. Taylor.</p></caption><graphic xmlns:xlink="http://www.w3.org/1999/xlink" xlink:href="zookeys-442-105-g006.jpg" position="float" orientation="portrait" xlink:type="simple" id="oo_32149.jpg"/></fig></tp:treatment-sec><tp:treatment-sec sec-type="Sexual dimorphism"><title>Sexual dimorphism.</title><p>Males bear a papilla posterior to urogenital opening and present the pelvic-fin unbranched ray with dermal flap along its dorsal surface. Both characters are absent in females.</p></tp:treatment-sec><tp:treatment-sec sec-type="Distribution"><title>Distribution.</title><p><italic><tp:taxon-name><tp:taxon-name-part taxon-name-part-type="genus">Hisonotus</tp:taxon-name-part> <tp:taxon-name-part taxon-name-part-type="species">acuen</tp:taxon-name-part></tp:taxon-name></italic> is known from small to median-sized streams of the upper rio Xingu basin, Mato Grosso State in Brazil (Fig. <xref ref-type="fig" rid="F7">7a</xref>).</p><fig id="F7" position="float" orientation="portrait"><label>Figure 7.</label><caption><p><bold>a</bold> Map of the distribution of <italic><tp:taxon-name><tp:taxon-name-part taxon-name-part-type="genus">Hisonotus</tp:taxon-name-part> <tp:taxon-name-part taxon-name-part-type="species">acuen</tp:taxon-name-part></tp:taxon-name></italic>. Red star = holotype locality, affluent of rio Toguro. Red circles = paratype localities, affluent of rio Culuene, affluent of rio Suiá-Missu, affluent of rio Feio, córrego Xavante, rio Coronel Vanick. All are tributaries of rio Xingu, Mato Grosso State, Brazil <bold>b</bold> Affluent of rio Feio, municipality of Querência, <named-content xmlns:xlink="http://www.w3.org/1999/xlink" content-type="dwc:verbatimCoordinates" xlink:type="simple">12°33'20"S, 52°16'16"W</named-content>, habitat where the specimens of <italic><tp:taxon-name><tp:taxon-name-part taxon-name-part-type="genus">Hisonotus</tp:taxon-name-part> <tp:taxon-name-part taxon-name-part-type="species">acuen</tp:taxon-name-part></tp:taxon-name></italic> were found. Photo: M. Taylor.</p></caption><graphic xmlns:xlink="http://www.w3.org/1999/xlink" xlink:href="zookeys-442-105-g007.jpg" position="float" orientation="portrait" xlink:type="simple" id="oo_32150.jpg"/></fig></tp:treatment-sec><tp:treatment-sec sec-type="Habitat"><title>Habitat.</title><p><italic><tp:taxon-name><tp:taxon-name-part taxon-name-part-type="genus">Hisonotus</tp:taxon-name-part> <tp:taxon-name-part taxon-name-part-type="species">acuen</tp:taxon-name-part></tp:taxon-name></italic> was collected on flat areas in creeks of headwaters of the rio Xingu basin in places of shallow clear waters with low current. The fishes are found associated with vegetation that covers the bottom and the border of the headwaters (Fig. <xref ref-type="fig" rid="F7">7b</xref>).</p></tp:treatment-sec><tp:treatment-sec sec-type="Etymology"><title>Etymology.</title><p>The specific name “acuen” is in reference to the Xavante indigenous peoples, who in anthropological literature are known as “acuen”. These people are constituted by the natives inhabiting the east of the Mato Grosso State, living in the margins of the rivers Culuene, Xingu, Mortes and Araguaia.</p></tp:treatment-sec><tp:treatment-sec><!--Section generated to contain objects referenced in tp:taxon-treatment.--><table-wrap id="T1" position="float" orientation="portrait"><label>Table 1.</label><caption><p>Morphometrics and meristic data for all analyzed specimens of <italic><tp:taxon-name><tp:taxon-name-part taxon-name-part-type="genus">Hisonotus</tp:taxon-name-part> <tp:taxon-name-part taxon-name-part-type="species">acuen</tp:taxon-name-part></tp:taxon-name></italic> and for specimens by sub basins. SD = Standard deviation.</p></caption><table rules="all"><tbody><tr><th rowspan="2" colspan="1"/><th rowspan="1" colspan="5"><italic><tp:taxon-name><tp:taxon-name-part taxon-name-part-type="genus">Hisonotus</tp:taxon-name-part> <tp:taxon-name-part taxon-name-part-type="species">acuen</tp:taxon-name-part></tp:taxon-name></italic>, n = 83</th><th rowspan="1" colspan="4">rio Toguro, n = 7</th><th rowspan="1" colspan="4">rio Culuene, n = 29</th><th rowspan="1" colspan="4">rio Suiá Missu, n = 15</th></tr><tr><th rowspan="1" colspan="1">Holotype</th><th rowspan="1" colspan="1">Low</th><th rowspan="1" colspan="1">High</th><th rowspan="1" colspan="1">Mean</th><th rowspan="1" colspan="1">SD</th><th rowspan="1" colspan="1">Low</th><th rowspan="1" colspan="1">High</th><th rowspan="1" colspan="1">Mean</th><th rowspan="1" colspan="1">SD</th><th rowspan="1" colspan="1">Low</th><th rowspan="1" colspan="1">High</th><th rowspan="1" colspan="1">Mean</th><th rowspan="1" colspan="1">SD</th><th rowspan="1" colspan="1">Low</th><th rowspan="1" colspan="1">High</th><th rowspan="1" colspan="1">Mean</th><th rowspan="1" colspan="1">SD</th></tr><tr><td rowspan="1" colspan="1">SL</td><td rowspan="1" colspan="1">25.9</td><td rowspan="1" colspan="1">18.2</td><td rowspan="1" colspan="1">29.0</td><td rowspan="1" colspan="1">23.3</td><td rowspan="1" colspan="1">2.6</td><td rowspan="1" colspan="1">20.5</td><td rowspan="1" colspan="1">25.9</td><td rowspan="1" colspan="1">22.9</td><td rowspan="1" colspan="1">2.23</td><td rowspan="1" colspan="1">21.7</td><td rowspan="1" colspan="1">29.0</td><td rowspan="1" colspan="1">25.6</td><td rowspan="1" colspan="1">1.7</td><td rowspan="1" colspan="1">20.5</td><td rowspan="1" colspan="1">27.1</td><td rowspan="1" colspan="1">23.3</td><td rowspan="1" colspan="1">2.0</td></tr><tr><td rowspan="1" colspan="18"><bold>Percents of SL</bold></td></tr><tr><td rowspan="1" colspan="1">Head length</td><td rowspan="1" colspan="1">39.4</td><td rowspan="1" colspan="1">35.1</td><td rowspan="1" colspan="1">44.1</td><td rowspan="1" colspan="1">39.4</td><td rowspan="1" colspan="1">1.8</td><td rowspan="1" colspan="1">38.4</td><td rowspan="1" colspan="1">44.1</td><td rowspan="1" colspan="1">40.7</td><td rowspan="1" colspan="1">1.7</td><td rowspan="1" colspan="1">8.81</td><td rowspan="1" colspan="1">10.8</td><td rowspan="1" colspan="1">9.7</td><td rowspan="1" colspan="1">0.4</td><td rowspan="1" colspan="1">8.3</td><td rowspan="1" colspan="1">10.5</td><td rowspan="1" colspan="1">9.3</td><td rowspan="1" colspan="1">0.6</td></tr><tr><td rowspan="1" colspan="1">Predorsal length</td><td rowspan="1" colspan="1">50.1</td><td rowspan="1" colspan="1">41.9</td><td rowspan="1" colspan="1">54.3</td><td rowspan="1" colspan="1">50.0</td><td rowspan="1" colspan="1">1.9</td><td rowspan="1" colspan="1">48.6</td><td rowspan="1" colspan="1">52.8</td><td rowspan="1" colspan="1">51.1</td><td rowspan="1" colspan="1">1.5</td><td rowspan="1" colspan="1">41.9</td><td rowspan="1" colspan="1">54.3</td><td rowspan="1" colspan="1">48.8</td><td rowspan="1" colspan="1">2.0</td><td rowspan="1" colspan="1">49.1</td><td rowspan="1" colspan="1">52.7</td><td rowspan="1" colspan="1">51.1</td><td rowspan="1" colspan="1">1.1</td></tr><tr><td rowspan="1" colspan="1">Dorsal-fin spine length</td><td rowspan="1" colspan="1">20.6</td><td rowspan="1" colspan="1">19.4</td><td rowspan="1" colspan="1">25.8</td><td rowspan="1" colspan="1">21.9</td><td rowspan="1" colspan="1">1.4</td><td rowspan="1" colspan="1">19.5</td><td rowspan="1" colspan="1">22.8</td><td rowspan="1" colspan="1">20.7</td><td rowspan="1" colspan="1">1.06</td><td rowspan="1" colspan="1">4.9</td><td rowspan="1" colspan="1">6.3</td><td rowspan="1" colspan="1">5.6</td><td rowspan="1" colspan="1">0.3</td><td rowspan="1" colspan="1">4.0</td><td rowspan="1" colspan="1">6.2</td><td rowspan="1" colspan="1">5.0</td><td rowspan="1" colspan="1">0.6</td></tr><tr><td rowspan="1" colspan="1">Anal-fin unbranched ray length</td><td rowspan="1" colspan="1">15.3</td><td rowspan="1" colspan="1">13.7</td><td rowspan="1" colspan="1">19.9</td><td rowspan="1" colspan="1">16.9</td><td rowspan="1" colspan="1">1.3</td><td rowspan="1" colspan="1">14.9</td><td rowspan="1" colspan="1">16.6</td><td rowspan="1" colspan="1">15.7</td><td rowspan="1" colspan="1">0.69</td><td rowspan="1" colspan="1">3.8</td><td rowspan="1" colspan="1">5.0</td><td rowspan="1" colspan="1">4.4</td><td rowspan="1" colspan="1">0.2</td><td rowspan="1" colspan="1">2.8</td><td rowspan="1" colspan="1">4.2</td><td rowspan="1" colspan="1">3.6</td><td rowspan="1" colspan="1">0.3</td></tr><tr><td rowspan="1" colspan="1">Pectoral-fin spine length</td><td rowspan="1" colspan="1">24.0</td><td rowspan="1" colspan="1">15.9</td><td rowspan="1" colspan="1">28.8</td><td rowspan="1" colspan="1">25.0</td><td rowspan="1" colspan="1">1.9</td><td rowspan="1" colspan="1">21.6</td><td rowspan="1" colspan="1">26.6</td><td rowspan="1" colspan="1">23.9</td><td rowspan="1" colspan="1">1.68</td><td rowspan="1" colspan="1">22.7</td><td rowspan="1" colspan="1">28.8</td><td rowspan="1" colspan="1">25.6</td><td rowspan="1" colspan="1">1.4</td><td rowspan="1" colspan="1">4.9</td><td rowspan="1" colspan="1">6.6</td><td rowspan="1" colspan="1">5.8</td><td rowspan="1" colspan="1">0.5</td></tr><tr><td rowspan="1" colspan="1">Pelvic-fin unbranched ray length</td><td rowspan="1" colspan="1">16.1</td><td rowspan="1" colspan="1">13.1</td><td rowspan="1" colspan="1">25.0</td><td rowspan="1" colspan="1">16.9</td><td rowspan="1" colspan="1">2.1</td><td rowspan="1" colspan="1">13.9</td><td rowspan="1" colspan="1">17.6</td><td rowspan="1" colspan="1">15.8</td><td rowspan="1" colspan="1">1.17</td><td rowspan="1" colspan="1">15.2</td><td rowspan="1" colspan="1">23.2</td><td rowspan="1" colspan="1">17.6</td><td rowspan="1" colspan="1">2.1</td><td rowspan="1" colspan="1">2.8</td><td rowspan="1" colspan="1">4.1</td><td rowspan="1" colspan="1">3.6</td><td rowspan="1" colspan="1">0.3</td></tr><tr><td rowspan="1" colspan="1">Cleithral width</td><td rowspan="1" colspan="1">22.1</td><td rowspan="1" colspan="1">13.2</td><td rowspan="1" colspan="1">27.5</td><td rowspan="1" colspan="1">23.9</td><td rowspan="1" colspan="1">1.9</td><td rowspan="1" colspan="1">22.1</td><td rowspan="1" colspan="1">24.6</td><td rowspan="1" colspan="1">23.6</td><td rowspan="1" colspan="1">1.05</td><td rowspan="1" colspan="1">5.2</td><td rowspan="1" colspan="1">7.0</td><td rowspan="1" colspan="1">6.3</td><td rowspan="1" colspan="1">0.5</td><td rowspan="1" colspan="1">4.6</td><td rowspan="1" colspan="1">6.2</td><td rowspan="1" colspan="1">5.4</td><td rowspan="1" colspan="1">0.5</td></tr><tr><td rowspan="1" colspan="1">Thoracic length</td><td rowspan="1" colspan="1">12.8</td><td rowspan="1" colspan="1">10.5</td><td rowspan="1" colspan="1">23.1</td><td rowspan="1" colspan="1">13.7</td><td rowspan="1" colspan="1">2.0</td><td rowspan="1" colspan="1">11.2</td><td rowspan="1" colspan="1">16.5</td><td rowspan="1" colspan="1">13.4</td><td rowspan="1" colspan="1">2.07</td><td rowspan="1" colspan="1">2.8</td><td rowspan="1" colspan="1">4.5</td><td rowspan="1" colspan="1">3.7</td><td rowspan="1" colspan="1">0.4</td><td rowspan="1" colspan="1">2.2</td><td rowspan="1" colspan="1">5.8</td><td rowspan="1" colspan="1">3.2</td><td rowspan="1" colspan="1">0.9</td></tr><tr><td rowspan="1" colspan="1">Abdominal length</td><td rowspan="1" colspan="1">22.0</td><td rowspan="1" colspan="1">10.2</td><td rowspan="1" colspan="1">24.4</td><td rowspan="1" colspan="1">20.8</td><td rowspan="1" colspan="1">2.5</td><td rowspan="1" colspan="1">18.3</td><td rowspan="1" colspan="1">22.0</td><td rowspan="1" colspan="1">20.6</td><td rowspan="1" colspan="1">1.16</td><td rowspan="1" colspan="1">3.6</td><td rowspan="1" colspan="1">6.6</td><td rowspan="1" colspan="1">5.6</td><td rowspan="1" colspan="1">0.6</td><td rowspan="1" colspan="1">2.1</td><td rowspan="1" colspan="1">6.0</td><td rowspan="1" colspan="1">4.5</td><td rowspan="1" colspan="1">1.1</td></tr><tr><td rowspan="1" colspan="1">Caudal-peduncle length</td><td rowspan="1" colspan="1">27.7</td><td rowspan="1" colspan="1">25.5</td><td rowspan="1" colspan="1">33.0</td><td rowspan="1" colspan="1">28.6</td><td rowspan="1" colspan="1">1.5</td><td rowspan="1" colspan="1">26.1</td><td rowspan="1" colspan="1">30.0</td><td rowspan="1" colspan="1">27.7</td><td rowspan="1" colspan="1">1.18</td><td rowspan="1" colspan="1">6.3</td><td rowspan="1" colspan="1">8.6</td><td rowspan="1" colspan="1">7.4</td><td rowspan="1" colspan="1">0.6</td><td rowspan="1" colspan="1">5.2</td><td rowspan="1" colspan="1">7.8</td><td rowspan="1" colspan="1">6.5</td><td rowspan="1" colspan="1">0.7</td></tr><tr><td rowspan="1" colspan="1">Caudal-peduncle depth</td><td rowspan="1" colspan="1">9.5</td><td rowspan="1" colspan="1">8.6</td><td rowspan="1" colspan="1">11.1</td><td rowspan="1" colspan="1">9.6</td><td rowspan="1" colspan="1">0.4</td><td rowspan="1" colspan="1">8.7</td><td rowspan="1" colspan="1">10.3</td><td rowspan="1" colspan="1">9.5</td><td rowspan="1" colspan="1">0.54</td><td rowspan="1" colspan="1">8.9</td><td rowspan="1" colspan="1">11.1</td><td rowspan="1" colspan="1">9.9</td><td rowspan="1" colspan="1">0.4</td><td rowspan="1" colspan="1">9.0</td><td rowspan="1" colspan="1">10.3</td><td rowspan="1" colspan="1">9.5</td><td rowspan="1" colspan="1">0.4</td></tr><tr><td rowspan="1" colspan="18"><bold>Percents of HL</bold></td></tr><tr><td rowspan="1" colspan="1">Snout length</td><td rowspan="1" colspan="1">56.0</td><td rowspan="1" colspan="1">34.2</td><td rowspan="1" colspan="1">57.2</td><td rowspan="1" colspan="1">53.5</td><td rowspan="1" colspan="1">2.6</td><td rowspan="1" colspan="1">41.2</td><td rowspan="1" colspan="1">56.0</td><td rowspan="1" colspan="1">51.8</td><td rowspan="1" colspan="1">4.95</td><td rowspan="1" colspan="1">51.5</td><td rowspan="1" colspan="1">56.7</td><td rowspan="1" colspan="1">53.6</td><td rowspan="1" colspan="1">1.52</td><td rowspan="1" colspan="1">34.2</td><td rowspan="1" colspan="1">56.4</td><td rowspan="1" colspan="1">53.0</td><td rowspan="1" colspan="1">5.4</td></tr><tr><td rowspan="1" colspan="1">Orbital diameter</td><td rowspan="1" colspan="1">13.4</td><td rowspan="1" colspan="1">11.2</td><td rowspan="1" colspan="1">16.2</td><td rowspan="1" colspan="1">13.1</td><td rowspan="1" colspan="1">0.9</td><td rowspan="1" colspan="1">11.6</td><td rowspan="1" colspan="1">13.8</td><td rowspan="1" colspan="1">12.7</td><td rowspan="1" colspan="1">0.83</td><td rowspan="1" colspan="1">11.7</td><td rowspan="1" colspan="1">15.0</td><td rowspan="1" colspan="1">13.4</td><td rowspan="1" colspan="1">0.8</td><td rowspan="1" colspan="1">1.0</td><td rowspan="1" colspan="1">1.3</td><td rowspan="1" colspan="1">1,1</td><td rowspan="1" colspan="1">0.1</td></tr><tr><td rowspan="1" colspan="1">Interorbital width</td><td rowspan="1" colspan="1">36.2</td><td rowspan="1" colspan="1">15.6</td><td rowspan="1" colspan="1">41.8</td><td rowspan="1" colspan="1">36.3</td><td rowspan="1" colspan="1">3.4</td><td rowspan="1" colspan="1">33.1</td><td rowspan="1" colspan="1">53.0</td><td rowspan="1" colspan="1">37.1</td><td rowspan="1" colspan="1">1.05</td><td rowspan="1" colspan="1">3.1</td><td rowspan="1" colspan="1">4.1</td><td rowspan="1" colspan="1">3.7</td><td rowspan="1" colspan="1">0.2</td><td rowspan="1" colspan="1">2.7</td><td rowspan="1" colspan="1">3.9</td><td rowspan="1" colspan="1">3.3</td><td rowspan="1" colspan="1">0.3</td></tr><tr><td rowspan="1" colspan="1">Head depth</td><td rowspan="1" colspan="1">51.7</td><td rowspan="1" colspan="1">35.1</td><td rowspan="1" colspan="1">53.1</td><td rowspan="1" colspan="1">44.2</td><td rowspan="1" colspan="1">4.6</td><td rowspan="1" colspan="1">40.0</td><td rowspan="1" colspan="1">56.5</td><td rowspan="1" colspan="1">45.5</td><td rowspan="1" colspan="1">6.1</td><td rowspan="1" colspan="1">3.9</td><td rowspan="1" colspan="1">5.3</td><td rowspan="1" colspan="1">4.6</td><td rowspan="1" colspan="1">0.3</td><td rowspan="1" colspan="1">3.2</td><td rowspan="1" colspan="1">4.8</td><td rowspan="1" colspan="1">4.0</td><td rowspan="1" colspan="1">0.5</td></tr><tr><td rowspan="1" colspan="1">Suborbital depth</td><td rowspan="1" colspan="1">19.2</td><td rowspan="1" colspan="1">13.3</td><td rowspan="1" colspan="1">22.4</td><td rowspan="1" colspan="1">17.4</td><td rowspan="1" colspan="1">2.2</td><td rowspan="1" colspan="1">12.6</td><td rowspan="1" colspan="1">19.2</td><td rowspan="1" colspan="1">16.4</td><td rowspan="1" colspan="1">2.3</td><td rowspan="1" colspan="1">16.0</td><td rowspan="1" colspan="1">21.0</td><td rowspan="1" colspan="1">19.0</td><td rowspan="1" colspan="1">1.3</td><td rowspan="1" colspan="1">1.1</td><td rowspan="1" colspan="1">1.8</td><td rowspan="1" colspan="1">1.5</td><td rowspan="1" colspan="1">0.2</td></tr><tr><td rowspan="1" colspan="1">Mandibular ramus</td><td rowspan="1" colspan="1">11.5</td><td rowspan="1" colspan="1">6.9</td><td rowspan="1" colspan="1">12.9</td><td rowspan="1" colspan="1">10.2</td><td rowspan="1" colspan="1">1.4</td><td rowspan="1" colspan="1">9.7</td><td rowspan="1" colspan="1">17.9</td><td rowspan="1" colspan="1">12.5</td><td rowspan="1" colspan="1">3.6</td><td rowspan="1" colspan="1">8.3</td><td rowspan="1" colspan="1">12.9</td><td rowspan="1" colspan="1">10.9</td><td rowspan="1" colspan="1">1.3</td><td rowspan="1" colspan="1">8.5</td><td rowspan="1" colspan="1">9.6</td><td rowspan="1" colspan="1">9.1</td><td rowspan="1" colspan="1">0.4</td></tr><tr><td rowspan="1" colspan="18"><bold>Meristics</bold></td></tr><tr><td rowspan="1" colspan="1">Left premaxillary teeth</td><td rowspan="1" colspan="1">23</td><td rowspan="1" colspan="1">14</td><td rowspan="1" colspan="1">27</td><td rowspan="1" colspan="1">14</td><td rowspan="1" colspan="1">4.1</td><td rowspan="1" colspan="1">14</td><td rowspan="1" colspan="1">20</td><td rowspan="1" colspan="1">-</td><td rowspan="1" colspan="1">3.87</td><td rowspan="1" colspan="1">22</td><td rowspan="1" colspan="1">24</td><td rowspan="1" colspan="1">23.3</td><td rowspan="1" colspan="1">0.8</td><td rowspan="1" colspan="1">14</td><td rowspan="1" colspan="1">21</td><td rowspan="1" colspan="1">17.2</td><td rowspan="1" colspan="1">2.5</td></tr><tr><td rowspan="1" colspan="1">Left dentary teeth</td><td rowspan="1" colspan="1">18</td><td rowspan="1" colspan="1">12</td><td rowspan="1" colspan="1">23</td><td rowspan="1" colspan="1">21</td><td rowspan="1" colspan="1">3.5</td><td rowspan="1" colspan="1">13</td><td rowspan="1" colspan="1">18</td><td rowspan="1" colspan="1">-</td><td rowspan="1" colspan="1">2.38</td><td rowspan="1" colspan="1">12</td><td rowspan="1" colspan="1">23</td><td rowspan="1" colspan="1">21</td><td rowspan="1" colspan="1">3.5</td><td rowspan="1" colspan="1">13</td><td rowspan="1" colspan="1">17</td><td rowspan="1" colspan="1">15.0</td><td rowspan="1" colspan="1">1.5</td></tr><tr><td rowspan="1" colspan="1">Left lateral scutes</td><td rowspan="1" colspan="1">23</td><td rowspan="1" colspan="1">22</td><td rowspan="1" colspan="1">24</td><td rowspan="1" colspan="1">23</td><td rowspan="1" colspan="1">0.7</td><td rowspan="1" colspan="1">23</td><td rowspan="1" colspan="1">24</td><td rowspan="1" colspan="1">23</td><td rowspan="1" colspan="1">0.82</td><td rowspan="1" colspan="1">20</td><td rowspan="1" colspan="1">23</td><td rowspan="1" colspan="1">21.3</td><td rowspan="1" colspan="1">1.0</td><td rowspan="1" colspan="1">24</td><td rowspan="1" colspan="1">24</td><td rowspan="1" colspan="1">24</td><td rowspan="1" colspan="1">-</td></tr></tbody></table><table rules="all"><tbody><tr><th rowspan="2" colspan="1"/><th rowspan="1" colspan="4">córrego Xavante, n = 13</th><th rowspan="1" colspan="4">rio Coronel Vanick, n = 4</th><th rowspan="1" colspan="4">rio Feio, n = 15</th></tr><tr><th rowspan="1" colspan="1">Low</th><th rowspan="1" colspan="1">High</th><th rowspan="1" colspan="1">Mean</th><th rowspan="1" colspan="1">SD</th><th rowspan="1" colspan="1">Low</th><th rowspan="1" colspan="1">High</th><th rowspan="1" colspan="1">Mean</th><th rowspan="1" colspan="1">SD</th><th rowspan="1" colspan="1">Low</th><th rowspan="1" colspan="1">High</th><th rowspan="1" colspan="1">Mean</th><th rowspan="1" colspan="1">SD</th></tr><tr><td rowspan="1" colspan="1">SL</td><td rowspan="1" colspan="1">19.4</td><td rowspan="1" colspan="1">25.6</td><td rowspan="1" colspan="1">22.1</td><td rowspan="1" colspan="1">2.0</td><td rowspan="1" colspan="1">19.5</td><td rowspan="1" colspan="1">24.8</td><td rowspan="1" colspan="1">21.5</td><td rowspan="1" colspan="1">2.4</td><td rowspan="1" colspan="1">18.2</td><td rowspan="1" colspan="1">24.6</td><td rowspan="1" colspan="1">20.8</td><td rowspan="1" colspan="1">1.9</td></tr><tr><td rowspan="1" colspan="13"><bold>Percents of SL</bold></td></tr><tr><td rowspan="1" colspan="1">Head length</td><td rowspan="1" colspan="1">37.2</td><td rowspan="1" colspan="1">41.7</td><td rowspan="1" colspan="1">39.1</td><td rowspan="1" colspan="1">1.2</td><td rowspan="1" colspan="1">38.2</td><td rowspan="1" colspan="1">41.2</td><td rowspan="1" colspan="1">39.9</td><td rowspan="1" colspan="1">1.3</td><td rowspan="1" colspan="1">39.2</td><td rowspan="1" colspan="1">42.7</td><td rowspan="1" colspan="1">41.2</td><td rowspan="1" colspan="1">1.1</td></tr><tr><td rowspan="1" colspan="1">Predorsal length</td><td rowspan="1" colspan="1">47.5</td><td rowspan="1" colspan="1">51.5</td><td rowspan="1" colspan="1">49.2</td><td rowspan="1" colspan="1">1.1</td><td rowspan="1" colspan="1">49.1</td><td rowspan="1" colspan="1">52.9</td><td rowspan="1" colspan="1">51.1</td><td rowspan="1" colspan="1">1.6</td><td rowspan="1" colspan="1">49.0</td><td rowspan="1" colspan="1">52.9</td><td rowspan="1" colspan="1">51.3</td><td rowspan="1" colspan="1">1.3</td></tr><tr><td rowspan="1" colspan="1">Dorsal-fin spine length</td><td rowspan="1" colspan="1">20.2</td><td rowspan="1" colspan="1">24.7</td><td rowspan="1" colspan="1">22.2</td><td rowspan="1" colspan="1">1.1</td><td rowspan="1" colspan="1">19.4</td><td rowspan="1" colspan="1">21.6</td><td rowspan="1" colspan="1">20.5</td><td rowspan="1" colspan="1">0.7</td><td rowspan="1" colspan="1">20.0</td><td rowspan="1" colspan="1">24.4</td><td rowspan="1" colspan="1">22.3</td><td rowspan="1" colspan="1">1.1</td></tr><tr><td rowspan="1" colspan="1">Anal-fin unbranched ray length</td><td rowspan="1" colspan="1">16.4</td><td rowspan="1" colspan="1">19.9</td><td rowspan="1" colspan="1">17.6</td><td rowspan="1" colspan="1">0.8</td><td rowspan="1" colspan="1">13.9</td><td rowspan="1" colspan="1">16.7</td><td rowspan="1" colspan="1">15.7</td><td rowspan="1" colspan="1">1.2</td><td rowspan="1" colspan="1">15.5</td><td rowspan="1" colspan="1">19.7</td><td rowspan="1" colspan="1">17.7</td><td rowspan="1" colspan="1">1.0</td></tr><tr><td rowspan="1" colspan="1">Pectoral-fin spine length</td><td rowspan="1" colspan="1">15.9</td><td rowspan="1" colspan="1">27.7</td><td rowspan="1" colspan="1">24.5</td><td rowspan="1" colspan="1">3.6</td><td rowspan="1" colspan="1">23.2</td><td rowspan="1" colspan="1">25.6</td><td rowspan="1" colspan="1">24.8</td><td rowspan="1" colspan="1">1.0</td><td rowspan="1" colspan="1">23.3</td><td rowspan="1" colspan="1">26.8</td><td rowspan="1" colspan="1">24.9</td><td rowspan="1" colspan="1">1.0</td></tr><tr><td rowspan="1" colspan="1">Pelvic-fin unbranched ray length</td><td rowspan="1" colspan="1">15.5</td><td rowspan="1" colspan="1">20.7</td><td rowspan="1" colspan="1">17.8</td><td rowspan="1" colspan="1">1.7</td><td rowspan="1" colspan="1">15.6</td><td rowspan="1" colspan="1">16.3</td><td rowspan="1" colspan="1">15.9</td><td rowspan="1" colspan="1">0.3</td><td rowspan="1" colspan="1">13.1</td><td rowspan="1" colspan="1">25.0</td><td rowspan="1" colspan="1">16.8</td><td rowspan="1" colspan="1">2.8</td></tr><tr><td rowspan="1" colspan="1">Cleithral width</td><td rowspan="1" colspan="1">23.9</td><td rowspan="1" colspan="1">27.5</td><td rowspan="1" colspan="1">25.5</td><td rowspan="1" colspan="1">0.8</td><td rowspan="1" colspan="1">13.2</td><td rowspan="1" colspan="1">25.4</td><td rowspan="1" colspan="1">22.0</td><td rowspan="1" colspan="1">5.8</td><td rowspan="1" colspan="1">20.8</td><td rowspan="1" colspan="1">22.9</td><td rowspan="1" colspan="1">21.8</td><td rowspan="1" colspan="1">0.6</td></tr><tr><td rowspan="1" colspan="1">Thoracic length</td><td rowspan="1" colspan="1">10.5</td><td rowspan="1" colspan="1">16.6</td><td rowspan="1" colspan="1">12.8</td><td rowspan="1" colspan="1">1.5</td><td rowspan="1" colspan="1">11.6</td><td rowspan="1" colspan="1">13.5</td><td rowspan="1" colspan="1">12.7</td><td rowspan="1" colspan="1">0.8</td><td rowspan="1" colspan="1">11.2</td><td rowspan="1" colspan="1">19.0</td><td rowspan="1" colspan="1">12.9</td><td rowspan="1" colspan="1">2.0</td></tr><tr><td rowspan="1" colspan="1">Abdominal length</td><td rowspan="1" colspan="1">12.1</td><td rowspan="1" colspan="1">22.5</td><td rowspan="1" colspan="1">20.3</td><td rowspan="1" colspan="1">2.5</td><td rowspan="1" colspan="1">20.3</td><td rowspan="1" colspan="1">22.1</td><td rowspan="1" colspan="1">21.2</td><td rowspan="1" colspan="1">0.7</td><td rowspan="1" colspan="1">18.4</td><td rowspan="1" colspan="1">23.9</td><td rowspan="1" colspan="1">20.3</td><td rowspan="1" colspan="1">1.3</td></tr><tr><td rowspan="1" colspan="1">Caudal-peduncle length</td><td rowspan="1" colspan="1">27.1</td><td rowspan="1" colspan="1">32.1</td><td rowspan="1" colspan="1">29.2</td><td rowspan="1" colspan="1">1.3</td><td rowspan="1" colspan="1">26.2</td><td rowspan="1" colspan="1">27.6</td><td rowspan="1" colspan="1">26.7</td><td rowspan="1" colspan="1">0.6</td><td rowspan="1" colspan="1">26.8</td><td rowspan="1" colspan="1">30.9</td><td rowspan="1" colspan="1">28.8</td><td rowspan="1" colspan="1">1.4</td></tr><tr><td rowspan="1" colspan="1">Caudal-peduncle depth</td><td rowspan="1" colspan="1">9.1</td><td rowspan="1" colspan="1">10.3</td><td rowspan="1" colspan="1">9.7</td><td rowspan="1" colspan="1">0.3</td><td rowspan="1" colspan="1">9.1</td><td rowspan="1" colspan="1">9.7</td><td rowspan="1" colspan="1">9.4</td><td rowspan="1" colspan="1">0.2</td><td rowspan="1" colspan="1">8.6</td><td rowspan="1" colspan="1">9.9</td><td rowspan="1" colspan="1">9.2</td><td rowspan="1" colspan="1">0.3</td></tr><tr><td rowspan="1" colspan="13"><bold>Percents of HL</bold></td></tr><tr><td rowspan="1" colspan="1">Snout length</td><td rowspan="1" colspan="1">50.3</td><td rowspan="1" colspan="1">54.6</td><td rowspan="1" colspan="1">52.9</td><td rowspan="1" colspan="1">1.1</td><td rowspan="1" colspan="1">51.3</td><td rowspan="1" colspan="1">53.7</td><td rowspan="1" colspan="1">52.7</td><td rowspan="1" colspan="1">1.0</td><td rowspan="1" colspan="1">52.7</td><td rowspan="1" colspan="1">57.2</td><td rowspan="1" colspan="1">54.9</td><td rowspan="1" colspan="1">1.24</td></tr><tr><td rowspan="1" colspan="1">Orbital diameter</td><td rowspan="1" colspan="1">12.2</td><td rowspan="1" colspan="1">16.2</td><td rowspan="1" colspan="1">13.7</td><td rowspan="1" colspan="1">1.1</td><td rowspan="1" colspan="1">12.5</td><td rowspan="1" colspan="1">14.2</td><td rowspan="1" colspan="1">13.4</td><td rowspan="1" colspan="1">0.7</td><td rowspan="1" colspan="1">11.2</td><td rowspan="1" colspan="1">14.6</td><td rowspan="1" colspan="1">13.1</td><td rowspan="1" colspan="1">0.9</td></tr><tr><td rowspan="1" colspan="1">Interorbital width</td><td rowspan="1" colspan="1">35.8</td><td rowspan="1" colspan="1">41.8</td><td rowspan="1" colspan="1">38.5</td><td rowspan="1" colspan="1">1.6</td><td rowspan="1" colspan="1">33.8</td><td rowspan="1" colspan="1">36.8</td><td rowspan="1" colspan="1">35.1</td><td rowspan="1" colspan="1">1.2</td><td rowspan="1" colspan="1">15.6</td><td rowspan="1" colspan="1">37.6</td><td rowspan="1" colspan="1">32.9</td><td rowspan="1" colspan="1">5.1</td></tr><tr><td rowspan="1" colspan="1">Head depth</td><td rowspan="1" colspan="1">40.6</td><td rowspan="1" colspan="1">51.4</td><td rowspan="1" colspan="1">46.5</td><td rowspan="1" colspan="1">3.0</td><td rowspan="1" colspan="1">40.2</td><td rowspan="1" colspan="1">43.8</td><td rowspan="1" colspan="1">41.6</td><td rowspan="1" colspan="1">1.5</td><td rowspan="1" colspan="1">35.1</td><td rowspan="1" colspan="1">39.9</td><td rowspan="1" colspan="1">37.5</td><td rowspan="1" colspan="1">1.5</td></tr><tr><td rowspan="1" colspan="1">Suborbital depth</td><td rowspan="1" colspan="1">14.7</td><td rowspan="1" colspan="1">22.4</td><td rowspan="1" colspan="1">19.1</td><td rowspan="1" colspan="1">2.0</td><td rowspan="1" colspan="1">14.4</td><td rowspan="1" colspan="1">18.4</td><td rowspan="1" colspan="1">16.1</td><td rowspan="1" colspan="1">1.9</td><td rowspan="1" colspan="1">13.3</td><td rowspan="1" colspan="1">17.5</td><td rowspan="1" colspan="1">14.9</td><td rowspan="1" colspan="1">1.2</td></tr><tr><td rowspan="1" colspan="1">Mandibular ramus</td><td rowspan="1" colspan="1">7.3</td><td rowspan="1" colspan="1">10.1</td><td rowspan="1" colspan="1">8.8</td><td rowspan="1" colspan="1">1.0</td><td rowspan="1" colspan="1">7.2</td><td rowspan="1" colspan="1">8.9</td><td rowspan="1" colspan="1">8.1</td><td rowspan="1" colspan="1">0.4</td><td rowspan="1" colspan="1">6.9</td><td rowspan="1" colspan="1">11.5</td><td rowspan="1" colspan="1">9.3</td><td rowspan="1" colspan="1">1.2</td></tr><tr><td rowspan="1" colspan="13"><bold>Meristics</bold></td></tr><tr><td rowspan="1" colspan="1">Left premaxillary teeth</td><td rowspan="1" colspan="1">20</td><td rowspan="1" colspan="1">27</td><td rowspan="1" colspan="1">-</td><td rowspan="1" colspan="1">2.94</td><td rowspan="1" colspan="1">17</td><td rowspan="1" colspan="1">25</td><td rowspan="1" colspan="1">-</td><td rowspan="1" colspan="1">4.0</td><td rowspan="1" colspan="1">14</td><td rowspan="1" colspan="1">15</td><td rowspan="1" colspan="1">14</td><td rowspan="1" colspan="1">0.5</td></tr><tr><td rowspan="1" colspan="1">Left dentary teeth</td><td rowspan="1" colspan="1">16</td><td rowspan="1" colspan="1">22</td><td rowspan="1" colspan="1">-</td><td rowspan="1" colspan="1">2.75</td><td rowspan="1" colspan="1">14</td><td rowspan="1" colspan="1">17</td><td rowspan="1" colspan="1">-</td><td rowspan="1" colspan="1">1.5</td><td rowspan="1" colspan="1">12</td><td rowspan="1" colspan="1">13</td><td rowspan="1" colspan="1">12</td><td rowspan="1" colspan="1">0.5</td></tr><tr><td rowspan="1" colspan="1">Left lateral scutes</td><td rowspan="1" colspan="1">23</td><td rowspan="1" colspan="1">24</td><td rowspan="1" colspan="1">23</td><td rowspan="1" colspan="1">0.5</td><td rowspan="1" colspan="1">23</td><td rowspan="1" colspan="1">24</td><td rowspan="1" colspan="1">23</td><td rowspan="1" colspan="1">0.5</td><td rowspan="1" colspan="1">22</td><td rowspan="1" colspan="1">24</td><td rowspan="1" colspan="1">22</td><td rowspan="1" colspan="1">1.5</td></tr></tbody></table></table-wrap></tp:treatment-sec></tp:taxon-treatment>
